# Supplementary material for: Molecular Alterations in Cutaneous Squamous Cell Carcinoma in Immunocompetent and Immunosuppressed Hosts—A Systematic Review
Source: Cancers (Basel). 2023 Mar 17;15(6):1832. doi: 10.3390/cancers15061832 (PMC10046480; doi:10.3390/cancers15061832)
Supplement: Supplementary file 1 [file cancers-15-01832-s001.zip]

Archive with 1 entries (1 files):
- cancers-2209624-supplementary.pdf
